# Supplementary material for: 2,5-[C4+C2] Ringtransformation of Pyrylium Salts with α-Sulfinylacetaldehydes
Source: Molecules. 2023 Nov 14;28(22):7590. doi: 10.3390/molecules28227590 (PMC10673159; doi:10.3390/molecules28227590)
Supplement: Supplementary file 1 [file molecules-28-07590-s001.zip]

Archive with 1 entries (1 files):
- molecules-2711326-supplementary.pdf
